# Supplementary material for: Assessing the Pragmatic Nature of Mobile Health Interventions Promoting Physical Activity: Systematic Review and Meta-analysis
Source: JMIR Mhealth Uhealth. 2023 May 4;11:e43162. doi: 10.2196/43162 (PMC10196895; doi:10.2196/43162)
Supplement: Multimedia Appendix 7 [file mhealth_v11i1e43162_app7.xlsx]

## Sheet: Full Dataset
ABOUT THE ARTICLE/STUDY									REACH VARIABLES																						EFFECTIVENESS VARIABLES
Article ID	Source	Author, Year	Country	Study Design	Objective	Companion Article (Y/N)	Type	Reviewer	Recruitment protocol (Y/N/I)	Recruitment protocol (list)	Exclusion criteria (Y/N/I)	Exclusion criteria (list)	Inclusion criteria (Y/N/I)	Inclusion criteria (rationale)	Denominator (Y/N/I)	Denominator (rationale)	Denominator number (n)	Participation rate (authors) (Y/N/I)	Participation rate (authors) (rationale)	Participation rate (authors) (%)	Participation rate (reviewers) (rationale)	Participation rate (reviewers) (%)	Demo comparison non-participants (Y/N/I)	Demo comparison non-participants (list)	Demo comparison non-participants (sig diff) (list)	Use qualitative methods to understand reach/recruitment (Y/N/I)	Use qualitative methods to understand reach/recruitment (rationale)	Measure of primary outcome	Primary outcome results	Primary outcome comparison to public health goal (Y/N/I)	Primary outcome comparison to public health goal (rationale)	QoL (Y/N/I)	QoL (rationale)	Negative outcome (Y/N/I)	Negative outcome (rationale)	Attrition (reported/reviewers can calculate) (Y/N/I)	Attrition (n)	Attrition (%)	Attrition (rationale)	Any Short-Term Attrition info (Y/N/I)	Any Short-Term Attrition info (rationale)	Use qualitative methods to understand outcomes (Y/N/I)	Use qualitative methods to understand outcomes (rationale)	Efficacy vs. effectiveness study (Author stated) (Y/N/I)	Efficacy vs. effectiveness study (Author stated) (list)	Efficacy vs. effectiveness study (Reviewer opinion if not stated by authors)	Type of follow-up (authors) (Y/N/I)	Type of follow-up (authors)	Type of follow-up (Reviewer)
Located in the assignment sheet	If original research does not report all needed information or provides inaccurate/insufficient information, potential companion articles may be used in a separate row to complete extraction. (original research = 1; companion article = 2)	Self explanatory	Self explanatory	Study Design RCT, CC, Observational, etc.	What is the purpose of the manuscript; provide details that will give us highlights of the paper (e.g., the purpose of this paper was to report on the short term effectiveness of a dietary program, with special attention on the feasibility (adoption) of the program in a clinical setting).	Is there a companion article to this particular intervention? (Y=1; N=0)	Provide further information on companion article (e.g. study protocol, CONSORT checklist, etc) (N/A=999)	Self explanatory	(Y=1; N=0; inaccurate/insufficient=2)	Recruitment protocol (list)	(Y=1; N=0; inaccurate/insufficient=2)	Explicit statement of characteristics that would prevent a potential participant from being eligible to participate.	(Y=1; N=0; inaccurate/insufficient=2)	Explicit statement of characteristics of the target population that were used to determine if a potential participant is eligible to participate.	(Y=1; N=0; inaccurate/insufficient=2)	different levels of denominators: Level 1: total number of target audience exposed to recruitment Level 2: total number of individuals assessed for eligibility and found eligible. inaccurate = only reported number of individuals assessed for eligibility but not reported how many found eligible / declined participation	list denominator number or if not stated, the total number assessed for eligibility (N/A=999)	(Y=1; N=0; inaccurate=2)	report if participation rate is explicitly stated by authors (N/A=999)	provide participation rate (%) explicitly stated by authors (N/A=999)	provide rationale on participation rate calculated by reviewer (if authors did not state or inaccurately reported) (N/A=999) different levels of study reach Level 1 (broadest): proportion of sample size / number of people exposed to recruitment Level 2: proportion of sample size / individuals found eligible (found eligible = assessed for eligibility - not eligible/unclear eligibilty)	list calculated participation rate (%) (N/A=999)	(Y=1; N=0; inaccurate/insufficient=2)	Total number of comparisons made between target population and study sample with a description of what those comparisons were Example: Participants were compared to non-participants for: activity level, gender, age... (N/A=999) different levels of representativeness: Indicator 1: comparsion between sample size and eligible idividuals that declined participation Indicator 2: comparsion between sam…	Total number of statistically significant comparisons made between target population and study sample with a description of what those comparisons were. (N/A=999)	(Y=1; N=0; inaccurate/insufficient=2)	Reporting on non-quantitative aspects of reach. Observations in words, sentences, descriptions or codes. Some common methods include key informant interviews, focus groups, or even field notes that provide information on perceptions, feelings, opinions, experiences, etc. (N/A=999)	report author stated measure of primary outcome	report primary outcome results as stated in original 'results' section of data.	(Y=1; N=0; inaccurate/insufficient=2) 1=comparsion made to objectives listed in public health guidelines	provide information (N/A=999)	(Y=1; N=0; inaccurate/insufficient=2)	Includes a measure of quality of life with some latitude for coding articles that refer to well-being or satisfaction with life. The QOL variable includes validated QOL scales as well, it is expanded to include other variables that are self-reported health or quality (i.e., quality of sleep, flourishing) (N/A=999)	(Y=1; N=0; inaccurate/insufficient=2)	To evaluate unanticipated consequences and results that may be a product of the intervention and may have caused unintended harm. Example: In a PA promotion program, female participants had an increased rate of injury. (N/A=999)	(Y=1; N=0; inaccurate/insufficient=2)	list (n) (N/A=999)	list (%) (N/A=999)	The proportion that was lost to follow-up or dropped out of the intervention. This is calculated by dividing the number of participants who did not complete the intervention by the number of participants who began the intervention. (N/A=999)	(Y=1; N=0; inaccurate/insufficient=2)	list provided information (e.g. dropout reasons; differences in participant characteristics; etc) (N/A=999)	(Y=1; N=0; inaccurate/insufficient=2)	Obtaining qualitative feedback from participants on the degree to which they felt the intervention was efficacious/effective. Some common methods include focus groups, interviews, diaries (text/pictures). (N/A=999)	(Y=1; N=0; inaccurate/insufficient=2)	explicitly author stated information (N/A=999)	Reviewer opinion if author did not state or may be incorrect (N/A=999)	(Y=1; N=0; inaccurate/insufficient=2)	Intent to treat analysis: when participants in trials are analyzed in the groups to which they were randomized, regardless of whether they received or adhered to the allocated intervention. Example, will typically use the term intent to treat or will describe an imputation that was used to account for missing data in the analysis. Present at Follow-up/modified ITT analysis: when only participants…	provide rationale if type of follow up was not stated or information may be incorrect (N/A=999)
1	1	Direito, 2015	New Zealand	three-arm, parallel, randomized controlled trial	To determine the effects of two commercially available smartphone apps (with distinct design features (immersive vs. nonimmersive) consisting of a fully automated 8-week training program) on cardiorespiratory fitness and PA levels in insufficiently active healthy young people.	1	study protocol; CONSORT- eHealth Checklist	BP	1	"Participants were recruited through advertisements in electronic mailing lists, local newspapers, and flyers posted in community locations. Consenting schools and churches allowed the researcher to present a brief outline of the study. Those interested provided contact details and their eligibility was assessed via telephone. If eligible, participant information and informed consent documentatio…	1	"Exclusion criteria were a medical condition limiting ability to exercise safely, previous use of the apps of interest, and inability to comply with the study protocol. Only 1 child per household was eligible to take part."	1	"Eligible participants were aged 14 to 17 years, lived in Auckland, owned an iPod touch or smartphone running at least Android 2.2 or iOS 6.0, and were able to perform physical activities but were not achieving the PA recommendations (ie, at least 60 minutes of MVPA each day)."	1	L1: target audience exposed to recruitment not reported L2: total number of individuals assessed for eligibility and found eligible (n=82)	82	2	"Of 143 individuals screened, 51 eligible participants were randomized (....)	36	51/82 only possible to provide participation rate based on L2 denominator	62	0	999	999	0	999	cardiorespiratory fitness (1-mile walk/run fitness test)	"On average, time to complete the fitness test decreased in both app groups, but there were no statistically significant differences observed between the intervention groups and the control (immersive app group: adjusted mean difference –28.4 sec, 95% CI –66.5 to 9.8, P=.20; nonimmersive app group: adjusted mean difference –24.7 sec, 95% CI –63.5 to 14.2 sec, P=.32)."	0	999	0	999	1	"A total of six adverse events (one serious) were reported in six participants, four of which were in the control group (ankle injury – two events, lower back pain, and hospitalization because of tonsils removal) and one in each of the intervention groups (ankle injury – two events). None of the adverse events were deemed related to the study intervention."	1	2	0.04	overall retention rate: 49/51 (96%). attrition: n=2 (4%)	1	n=1 could not contact n=1 unable to schedule	1	exit survey with IG participants: "Regardless of the app used, similar themes emerged when participants reported their willingness and motives to continue using their app after study participation. Those willing to continue stated personal benefits (eg, “It will help me to build my fitness”, “Because I can improve how far I run”) and app-related motives (eg, “A fun way to get fit”, “Because it is…	1	Effectivness study: "A major strength of AIMFIT was the use of a randomized controlled trial design to determine the effectiveness of two off-the-shelf commercially available interventions. We chose a pragmatic approach, where participants used their own device and apps were used ad libitum. Contact with participants was minimal, which reflects app use in a real world context and therefore increa…	999	1	"Treatment evaluations were performed on the principle of intent-to-treat, including all randomized participants as allocated." (51/51 analyzed)	ITT
1	2	Direito, 2015					study protocol
2	1	Edney (2020)	Australia	parallel, 3-group cluster RCT	To evaluate whether using a gamified app-based PA intervention that connects existing friends via Facebook led to a significant between group difference in objectively measured moderate-tovigorous PA (MVPA), relative to groups using a basic self-monitoring app and a waitlist control group, over 3 months and 9 months follow-up.	1	study protocol; mixed-methods study on recruitment; secondary analysis (user engagement and attrition)		1	"Participants were recruited between October 2016 and December 2017 using Facebook advertising, free advertisements within Facebook-based community groups, andflyers placed around local university campuses" "Recruitment, the intervention, and all assessment protocols were as hands-off as possible, allowing the authors to enroll participants from across Australia in an approach that has potential …	0	999	1	"Eligible participants were aged 18−65 years, used Facebook weekly, spoke English, reported currently completing<150 minutes of MVPA per week, lived in Australia, and owned a smartphone (iPhone or Android). Before enrollment, participants were required to assemble a team of 3−8 Facebook friends, using an invitation feature within the registration section of the app (full details in the study prot…	1	L1: target audience exposed to recruitment not reported L2: total number of individuals assessed for eligibility and found eligible (n=457)	457	0	999	999	444/457 only possible to provide participation rate based on L2 denominator	97	1	PA level (MVPA): "The objective MVPA values in this study appear high; however, they are lower than Australian adult normative values (n=1,358; mean, 125 minutes per day vs 106 minutes per day reported here)." Indicator 1 comparison not made Indicator 2 comparison made Indicator 3 comparison not made	999	0	No exit survey/interviews to understand reach/recruitment, but: "Additional efforts were made to recruit male participants to improve the sex balance within the study using targeted Facebook advertising, with limited success."	daily minutes of MVPA	"Daily minutes of MVPA measured via accelerometry did not increase significantly from baseline to 3 or 9 month follow up and no significant group X time interactions were found. Relative to the waitlist control group, the gamified group increased by 1 and 7 minutes per day at 3- and 9months, respectively, and these changes over time were similar in the basic group and equated to negligible effect…	0	"The results presented here show promising trends, as the effect sizes moved in the expected direction. Although of a modest magnitude, even small increases in PA can have health benefits. Given the high prevalence of inactivity and associated all-cause mortality, both of which lead to high rates of healthcare spending, even seemingly small increases have positive implications at the population l…	1	QoL (mental and physical health (SF-12)) In addition, emotional state (depression, anxiety, and stress) and psychological well-being were assessed.	0	listed dropout reasons might indicate intervention-related negative events (i.e. injury; medical), but no particular reference made in the article.	1	42	9	post: Overall retention: 402/444 (91%) attrition: n=42 (9%) post+follow-up: Overall retention: 383/444 (86%) attrition: n=61 (14%)	1	no reason n=12 app not useful n=1 medical n=1 injury n=1 lost contact n=25 invalid accelerometry n=2	0	"Participants within the gamified group also reported their perceptions of app usability using the 10-item System Usability Scale, where scores of ≥80 indicate a high-quality app, scores >68 are considered average, and anything <51 indicates a low-quality app. To assess the appeal of the different app features, 18 purpose-designed feedback questions were included."	1	efficacy study "A 3-group cluster RCT compared the efficacy of Active Team with a basic selfmonitoring app and waitlist control group."	999	1	"Consistent with the principle of intention to treat, restricted maximum likelihood estimation allows all available data to contribute to model parameters." (444/444 analysed)	ITT
2	2	Edney (2017) Edney (2019) Ryan (2019)									1	"Participants who self-report as being unable to safely increase their physical activity levels will be excluded from the study."
3	1	Fanning (2017)	USA	four-arm randomized factorial trial (MOST)	To determine the individual and combined impact of a self-monitoring smartphone-app (tracking, feedback, education) and two theory-based modules (goal-setting, points-based feedback) on MVPA, key psychosocial outcomes, and application usage.	1	dissertation		1	"Recruitment was conducted via printed flyers, listserv announcements, and social media advertisements."	1	"Exclusionary criteria include an inability to communicate in English, presence of cognitive impairment as assessed by the Modified Telephone Interview for Cognitive Status, inabilityt o walk without assistance, or any medical contraindication to PA participation."	1	"(....) eligible participants were aged 30–54 years, low active (i.e., not engaging in 30 or more minutes of moderate to vigorous exercise on 2 or more days per week as assessed via self-report), the owner of an iPhone or Android smartphone with consistent access to text messaging and mobile internet for the duration of the study, and willing to be randomly assigned to receive any version of the …	1	L1: target audience exposed to recruitment not reported L2: total number of individuals assessed for eligibility and found eligible (n=125)	125	0	999	999	116/125 only possible to provide participation rate based on L2 denominator	92	0	999	999	0	999	1. Accelerometer-measured physical activity: average daily time spent in MVPA 2. Psychosocial variables: Barriers self-efficacy Exercise self-efficacy Lifestyle self-efficacy Goal setting Outcome expectations Perceived barriers 3. App use and post-program survey	"The analysis revealed a main effect for time (P<.01). Examination of estimated marginal means revealed a mean increase in daily MVPA from 34.88 to 46.77 min across the intervention, reﬂecting an increase of 11.90 min of MVPA per day across conditions (d = .70). Additionally, the analysis revealed a signiﬁcant between-subjects effect for points (P = .05), and estimated marginal means demon strate…	0	"This study offers promising early evidence for the short term efficacy of a points-based feedback system in addition to a theory-based, evidence-driven basic smartphone feature-set for improving PA and several important social cognitive constructs."	0	999	0	listed dropout reasons don't indicate negative events (i.e. uninterested in continuing, life events, family health issues, unable to contact, business issue) except for broken toe (n=1) and pre-existing medical condition (n=1), but nothing particularilay mentioned in the article.	1	13	2020-02-11	post: Overall retention: 103/116 (88.8%) attrition: n=13 (11.2%)	1	uninterested in continuing n=1 life events n=1 family health issues n=2 broken toe n=1 pre-existing medical condition n=1 unable to contact n=5 business issue n=1	1	" (...) short series of open-ended questions assessing the acceptability of the individual features of their web app. These provided participants the opportunity to comment on favorite and least favorite features of the app, which features were the least helpful and the most helpful for becoming physically active, and which features they would like to see implemented in the future. They also repo…	1	efficacy study: "The present study tested the individual and combined efficacy of two theory-guided smartphone app modules (i.e., guided hierarchical goal-setting and points-based feedback) meant to improve MVPA in the context of an individualized, goal-driven PA intervention."	999	0	not particularily stated	modified ITT (mITT) "96 individuals returned activity monitors with sufficient data for inclusion in analyses" (96/116 analysed)
3	2	Fanning (2016)
4	1	Fukuoka (2019)	USA	parallel, three-arm randomized clinical trial	(1) to assess the efficacy of the 3-month mobile phone and pedometer based physical activity intervention (increase PA during 3-month intervention period = take at least 10,000 steps per day, seven days a week and to maintain this level of physical activity for the duration of the study) on increasing physical activity compared to the control group. (2) to compare the efficacy of the 6-month main…	1	study protocol; Analysis of Prerandomization dropout		1	"Participants were recruited between May 2011 and April 2014 using media advertising, mass mailing to residents who met age and sex inclusion criteria, and flyer posting at medical clinics, churches, universities, and community centersin the San Francisco Bay Area"	0	999	1	"In brief, eligibility criteria for inclusion in the study were female sex, age from 25 to 65 years, body mass index (BMI; calculated as weight in kilograms divided by height in meters squared) of 18.5 to 43.0, physically inactive at work and/or during leisure time based on the Stanford Brief Activity Survey, intent to be physically active, access to a home telephone or mobile phone, abilityto sp…	1	L1: target audience exposed to recruitment not reported L2: total number of individuals assessed for eligibility and found eligible (n=625)	625	2	"We initially screened 1063 individuals via telephone, of whom 318 completed a screening/baseline visit (Figure 1). After the run-in period, a total of 210 physically inactive community-dwelling women were randomized (....)" 210/1063	20	210/625 only possible to provide participation rate based on L2 denominator	33	1	mean number of daily steps: "First, the mPED sample included only female adults who were motivated to become physically active, which may limit generalizability of the findings. However, the mean baseline number of daily steps in this trial was very similar to the US National Health and Nutrition Examination Survey female adult data." Indicator 1 comparison not made Indicator 2 comparison made In…	999	0	999	Total Steps per Day and MVPA	"Compared with controls, regular and plus groups had an increase in daily total steps (mean difference, 2060 steps per day; 95% CI, 1296-2825 steps per day; P<.001) and MVPA (mean difference, 18.2min/d; 95% CI,10.9-25.4min/d; P<.001)"	1	"In this trial, a 3-month intervention using an app and brief in-person counseling resulted in a net increase of approximately 2000 steps per day (equivalent to approximately 1 mile or 20 minutes walking per day) and 18 minutes of MVPA per day. These increases helped participants toward meeting the current physical activity recommendation."	1	"Other study measures assessed during study visits included the modified Self-Efficacy for Physical Activity Survey,Social Support and Exercise Survey, 12-Item Short-Form Health Survey, Barriers to Being Active Quiz, and the Center for Epidemiological Studies Depression Scale." self-reported health & depression scale as perceived measures of QoL	1	"No differences in hospital admissions, emergency department or urgent care facility visits, or other adverse events were observed between the control, and regular, and plus groups during the 3-month intervention period and among the 3 groups during the 6-month maintenance period."	1	6	2020-09-02	post: Overall retention: 204/210 (97.1%) attrition: n=6 (2.9%) post+follow-up: Overall retention: 205/210 (97.6%) attrition: n=5 (2.4%)	1	n=3 missed visits n=2 withdrew (followed-up) n=1 withdrew	0	999	0	not used the terms efficacy or effectiveness	efficacy study	1	“Data were analyzed using intention to treat” (210/210 analysed)	ITT
4	2	Fukuoka (2011) Fukuoka (2015)									1	"1. Known medical conditions or other physical problems that need special attention in an exercise program (e.g., prior myocardial infarction, history of angioplasty, history of angina, admission to the hospital for evaluation of chest pain, use of nitroglycerin to treat angina, uncontrolled hypertension, and diabetes mellitus with insulin treatment). 2. Planning a trip abroad during the study pe…																							"Adverse events (AEs) will be monitored and recordedthroughout the study period. An adverse events check-list will be completed at the 1.5, 3, 5, 7 and 9-monthvisits and the 12-month follow up call. In addition, if asubject in either intervention group has not used theirmobile phone for more than seven days consecutively,they will be contacted by the research staff to assesspotential adverse even…						Cross-sectional analysis performed to identify predictors of dropout during pre-randomization run-in period: "Out of 318 participants, 108 (34.0%) dropped out prior to randomization, with poor adherence using the study equipment being the most common reason. Median failure time was 17 days into the run-in period. In univariate analyses, non randomized participants were younger, had lower income, …			1	efficacy study "(....) to assess the efficacy of the 3-month mobile phone and pedometer based physical activity intervention (....)"
5	1	Garde (2018)	Canada	two-arm randomized controlled study	This study’s goal was to assess the sustainability of our mobile exergame over a longer intervention period, and beyond cessation of the intervention	2	999		2	"we recruited two split-grade classes of students (grades 4–5) to participate in the study" "Cooperation and assistance from the teachers were instrumental to the study’s successful completion." not explicit enough	1	"Children with a medical history of respiratory, cardiovascular, or neurological issues were excluded from participation."	2	"we recruited two split-grade classes of students (grades 4–5) to participate in the study" split class of 4th/5th graders	0	"We recruited 42 children (23 female and 19 male) (...)" 42 participants were randomized. NI on target population size or how many were assessed for eligibilty criteria.	999	0	"We recruited 42 children (23 female and 19 male) (...)" 42 participants were randomized. NI on target population or how many were assessed for eligibilty criteria.	999	not able to determine as denominator is missing	999	0	999	999	0	999	Total Steps per Day active minutes (Tractivity software defines an active minute as a minute containing at least 20 steps, and within a window of 7 active minutes)	"The group effect (Table 2) indicated that during the ﬁrst week of intervention, the Game group averaged 1,758 more steps/day and 31.3 more active minutes/day relative to their baseline than the Control group. Regarding the time effect, both Game and Control groups, showed no signiﬁcant temporal patterns in the variation of physical activity level across study weeks. The group·week interaction te…	1	"With this 1-week intervention, students of the Shaughnessy and Kensington Cedar Cottage neighborhoods reached, on average, activity levels of 15,693 and 14,831 steps/day, respectively (meeting the recommended daily minimum of 13,500 steps/day)." "Within both environments, the increased physical activity observed with MKMM meant that more students (in total, 68% of the Kensington-Cedar Cottage ne…	0	999	0	listed dropout reasons don't indicate negative events but nothing particularilay mentioned in the article. "One participant withdrew from the study due to illness and four did not meet the minimum ‘‘wear-time’’ criteria across the entire study."	2	5	2020-09-11	not clear if attrion occured during 2-week intervention or 1-week follow-up post/follow-up: Overall retention: 37/42 (88.1%) attrition: n=5 (11.9%)	2	not clear if drop outs occured during 2-week intervention or 1-week follow-up. Not clear if dropouts occured in IG or CG n=1 illness n=4 did not meet "wear-time" criteria "One participant with drew from the study due to illness and four did not meet the minimum ‘‘wear-time’’ criteria across the entire study."	2	"all participants were asked to complete the Game Response Survey to assess their experience wearing the activity sensor, playing the MKMM game, and using the social aspects of gameplay. This survey consisted of eight close-ended questions about players’ attitudes toward the activity monitor, the game, the social encouragement within the gameplay, and if the game encouraged more physical activity…	1	effectiveness study: "Exergaming is potentially useful to promote physical activity in children; however, long-term effectiveness is unclear."	999	2	not particularily stated. “As recommended by adolescent physical activity guidelines, a period of 60 consecutive minutes with zero steps was considered ‘‘non-wear time’’. Only days with over 10 hours of ‘‘wear time’’ were included in analyses, and a minimum of 3 ‘‘wear days’’ per week were required to estimate the average number of steps and active minutes per day within each study week.” (37/42 …	modified ITT (mITT)
5	N/A																																		list will be completed at the 1.5, 3, 5, 7 and 9-month
6	1	Glynn (2014)	Ireland	open-label, two-arm randomized controlled trial	to evaluate the effectiveness of a smartphone app to increase PA in primary care	1	study protocol		1	"The study took place in the west of Ireland, with participants recruited and followed up through three primary care centres that make up the North Clare Primary Care Team" "Multiple methods were used to recruit potential participants, including referral by their primary care health professional or self-referral in response to primary care centre and community advertisements or mailshots."	1	did not have an Android smartphone; had an acute psychiatric illness; were pregnant; could not undertake moderate exercise (for any reason including being overweight)	1	patients were eligble if: 1. over the age of 16 years 2. active Android smartphone users	1	L1: target audience exposed to recruitment not reported L2: total number of individuals assessed for eligibility and found eligible (n=90)	90	1	"A total of 139 potential participants were referred by their primary care health professional or self-referred to the study. Of these, 49 (35%) were excluded, mainly due to not having the correct mobile device; as a result, 90 were eligible and randomised" rate based on L2 denominator	100	90/90 only possible to provide participation rate based on L2 denominator	100	0	999	999	0	999	"The primary outcome measure was difference in mean daily step count between baseline (week 1) and followup (weeks 2–8)."	Adjusted mean differences (step count) (adjusted for baseline step count, age, gender, socioeconomic status as measured by “medical card eligibility”, BMI, mean systolic blood pressure, mean diastolic blood pressure, mean resting heart rate, mental health as measured by HADS score, quality of life as measured by ED5D and EQ-VAS and smartphone literacy as measured by whether the participant had ac…	2	"The use of a smartphone app was found to increase physical activity over an 8-week period, when compared with data from the control group. The magnitude of change (over 1000 steps per day or approximately half a mile) is clinically meaningful and, if continued, is expected to result in longterm health benefits such as reduced cardiovascular and diabetes risk." steps not part of official health r…	1	quality of life as measured by ED-5D and EQ-VAS; mental health as measured by Hospital Anxiety and Depression Scale (HADS)	0	listed dropout reasons don't indicate negative events but nothing particularilay mentioned in the article (i.e. did not carry phone; excess battery drainage; application killer; application malfunction; opted out; withdrew)	1	13	14	post: Overall retention: 77/90 (86%) attrition: n=13 (14%)	1	n=1 did not carry phone n=6 excess battery drainage n=1 application killer n=1 application malfunction n=3 withdrew n=1 opted out "Of the 90 participants randomised, 77 (86%) completed follow-up; most loss to follow-up occurred during baseline week (Figure 1)."	0	999	1	effectiveness study: "This randomised controlled trial (RCT) aimed to evaluate the effectiveness of a smartphone app in increasing physical activity in primary care."	999	0	not particularily stated	modified ITT (mITT) only participants that did not drop out were analyzed (77/90)
6	2	Glynn (2013)																																								2	only mentioned in study protocol but no results reported: "Following the RCT, qualitative research will be undertaken to explore the perceptions, views and experiences of participants in the randomized controlled trial, comparing intervention and control groups. This work includes an exploration of the barriers and facilitators to making and maintaining lifestyle changes, as well as to the implem…				2	ITT (from study protocol) "All analyses will be conducted according to the intention-to-treat principle" inaccurate as mITT was performed
7	1	Gremaud (2018)	USA	two-group parallel randomized controlled trial	to develop a mobile game that encourages sedentary workers to walk more throughout the day and to maintain that behavior change over time. The purpose of the present study was to test the efﬁcacy of MapTrek for increasing daily physical activity levels compared to a control group in a sample of sedentary ofﬁce workers.	1	IRB project details		1	"We recruited healthy adults who reported working full-time in a primarily sedentary job. Participants were recruited via an e-mail advertisement sent to all employees of a large university. The advertisement included a link to an online eligibility survey."	1	age <18 or >65 years, pregnancy or planned pregnancy, not owning a smartphone, not ﬂuent in English, any reported contraindications to engaging in physical activity, not working full-time (minimum of 35 hours per week), and not working in a sedentary job (reporting sitting ≥75% of workday)	1	"We recruited healthy adults who reported working full-time in a primarily sedentary job. "	1	L1: target audience exposed to recruitment not reported L2: total number of individuals assessed for eligibility and found eligible (n=653)	653	1	"A total of 784 people completed the screening survey, of which 653 were identiﬁed as eligible. Interested participants were contacted in the order they completed the eligibility survey and asked to attend a face-to-face baseline orientation visit. A total of 146 participants were found eligible." rate based on L2 denominator	22	146/653 only possible to provide participation rate based on L2 denominator	22	2	mean number of daily steps: "Further, the MT group was walking an average of 7100 steps per day up on enrollment, which would place them in the “low active” step index before receiving the intervention." Indicator 1 comparison not made Indicator 2 comparison inaccurately made Indicator 3 comparison not made	999	0	999	"The primary outcomes for the study were average daily steps and active minutes (minutes with ≥100 steps per minute recorded) as measured objectively for 7 consecutive days by the Fitbit Zip activity monitor."	"During the baseline period, the total number of steps taken was very similar between the groups (MT effect=_x0003_66.8; 95% CI,_x0003_1476 to 1336). However, once the intervention started, there was an immediate increase of 2183 (95% CI, 992–3344) steps per day in MT above and beyond the effect observed in the controls. After the start of the intervention, both groups exhibited regression to the…	2	"The primary ﬁndings from this study suggest that the MapTrek game was effective at dramatically increasing daily step counts initially. Immediately after the start of the intervention, MT players took an average of 2183 (95% CI, 992–3344) more steps per day than controls. An increase of 2000 steps per day is clinically meaningful as it has been associated with a 10% relative reduction in long-te…	0	999	0	listed dropout reasons don't indicate negative events but nothing particularilay mentioned in the article (i.e. dis-continued intervention(non-compliance))	1	1	0.7	post: Overall retention: 145/146 (99.3%) attrition: n=1 (0.7%)	1	n=1 discontinued intervention (non-compliance)	0	"Following the 10-week intervention, MT participants were asked to also complete an additional process-evaluation survey that asked what (if anything) they most liked about the game, what barriers (if any) prevented them from playing the game, and what improvements (if any) they would recommend for the game. Participants were asked to use a Likert scale ranging from strongly disagree to strongly …	1	efficacy study: "The purpose of the present study was to test the efﬁcacy of MapTrek for increasing daily physical activity levels compared to a control group in a sample of sedentary ofﬁce workers."	999	2	not particularily stated. "A total of 144 participants were randomized to 1 of 2 groups: FB (N=72); or MT (N=72). Final analyses were completed on all 144 participants." wrong: flow chart states that 146 participants were randomized. 2 particpants were not analysed as they did not provide outcome data or denied their data to be used.	modified ITT (mITT) 144/146 (excluded from analysis as not provided data or didn't want their data to be used)
7	1	Gremaud (2018)	USA	two-group parallel randomized controlled trial	to develop a mobile game that encourages sedentary workers to walk more throughout the day and to maintain that behavior change over time. The purpose of the present study was to test the efﬁcacy of MapTrek for increasing daily physical activity levels compared to a control group in a sample of sedentary ofﬁce workers.	1	IRB project details		1	"We recruited healthy adults who reported working full-time in a primarily sedentary job. Participants were recruited via an e-mail advertisement sent to all employees of a large university. The advertisement included a link to an online eligibility survey."	1	age <18 or >65 years, pregnancy or planned pregnancy, not owning a smartphone, not ﬂuent in English, any reported contraindications to engaging in physical activity, not working full-time (minimum of 35 hours per week), and not working in a sedentary job (reporting sitting ≥75% of workday)	1	"We recruited healthy adults who reported working full-time in a primarily sedentary job. "	1	L1: target audience exposed to recruitment not reported L2: total number of individuals assessed for eligibility and found eligible (n=653)	653	1	"A total of 784 people completed the screening survey, of which 653 were identiﬁed as eligible. Interested participants were contacted in the order they completed the eligibility survey and asked to attend a face-to-face baseline orientation visit. A total of 146 participants were found eligible." rate based on L2 denominator	22	146/653 only possible to provide participation rate based on L2 denominator	22	2	mean number of daily steps: "Further, the MT group was walking an average of 7100 steps per day up on enrollment, which would place them in the “low active” step index before receiving the intervention." Indicator 1 comparison not made Indicator 2 comparison inaccurately made Indicator 3 comparison not made	999	0	999	"The primary outcomes for the study were average daily steps and active minutes (minutes with ≥100 steps per minute recorded) as measured objectively for 7 consecutive days by the Fitbit Zip activity monitor."	"During the baseline period, the total number of steps taken was very similar between the groups (MT effect=_x0003_66.8; 95% CI,_x0003_1476 to 1336). However, once the intervention started, there was an immediate increase of 2183 (95% CI, 992–3344) steps per day in MT above and beyond the effect observed in the controls. After the start of the intervention, both groups exhibited regression to the…	2	"The primary ﬁndings from this study suggest that the MapTrek game was effective at dramatically increasing daily step counts initially. Immediately after the start of the intervention, MT players took an average of 2183 (95% CI, 992–3344) more steps per day than controls. An increase of 2000 steps per day is clinically meaningful as it has been associated with a 10% relative reduction in long-te…	0	999	0	listed dropout reasons don't indicate negative events but nothing particularilay mentioned in the article (i.e. dis-continued intervention(non-compliance))	1	1	0.7	post: Overall retention: 145/146 (99.3%) attrition: n=1 (0.7%)	1	n=1 discontinued intervention (non-compliance)	0	"Following the 10-week intervention, MT participants were asked to also complete an additional process-evaluation survey that asked what (if anything) they most liked about the game, what barriers (if any) prevented them from playing the game, and what improvements (if any) they would recommend for the game. Participants were asked to use a Likert scale ranging from strongly disagree to strongly …	1	efficacy study: "The purpose of the present study was to test the efﬁcacy of MapTrek for increasing daily physical activity levels compared to a control group in a sample of sedentary ofﬁce workers."	999	2	not particularily stated. "A total of 144 participants were randomized to 1 of 2 groups: FB (N=72); or MT (N=72). Final analyses were completed on all 144 participants." wrong: flow chart states that 146 participants were randomized. 2 particpants were not analysed as they did not provide outcome data or denied their data to be used.	modified ITT (mITT) 144/146 (excluded from analysis as not provided data or didn't want their data to be used)
8	1	Harries (2016)				1	developement paper; qualitative research paper		1	"Participants for this study were recruited in September 2011 by a team of 12 recruiters who approached people of approximately the age-group targeted for the study, 22–40 years, in public spaces around shopping centres in Bristol."	1	"If potential participants expressed an interest, the researchers took them through a screening questionnaire that confirmed their suitability in terms of age and their residence within easy access of the technical support team (in case of the need for technical support). To avoid the confounding effect of some participants being unable to use a mobile phone, participants also had to have an exis…	0	999	0	only stated that 165 participants initally participated	999	999	999	999	999	999	2	PA level (steps): sample potentially more active than target population "Some comment is needed on the larger than expected differences in step-counts between the feedback groups and the control. It is possible that Bristol’s reputation as a ‘green’ city may have made users more amenable to extra walking than men in other UK areas and that the scale of the change is not therefore generalizable." …	999	0	999	Total Steps per Day	"The tests for hypotheses H1 and H3 show that Experimental Group (a dummy variable with control group as the reference category) had a statistically significant effect on step-count (F = 6.626,p< 0.0005). Furthermore, adding Experimental Group to the model significantly reduced its deviance (change in deviance = 13 on 2df,p< 0.0005) and explained a further 7.7 % of the between-participants varian…	2	"This study indicates that always-on, accelerometer-based smartphone apps can generate a substantial increase in walking amongst relatively healthy, young to early middle-aged men. These behaviour changes were independent of marital or employment status, whether there are children in the home and ownership of motorised transport. This suggests that this approach may successfully be applied to pop…	0	999	0	999	1	13	2020-08-07	post: Overall retention: 152/165 (92.2%) attrition: n=13 (7.8%) "Of the 165 original recruits, 161 participants completed the study in its entirety. No participants were excluded from the study for non-compliance. Nine participants were excluded from the statistical analysis because of missing demographic data."	0	999	1	"A similar questionnaire at the end of the study gathered data about the experience of participation andperceived impacts. Both surveys were administered using the Qualtrics online survey platform. The results of these qualitative components of the study are not presented in this paper." results reported elswhere (source provided)	1	effectiveness study: "The study used a randomised controlled trial design to test the effectiveness of using this app amongst menaged 22–40 years."	999	2	not particularily stated. "Of the 165 original recruits, 161 participants completed the study in its entirety. No participants were excluded from the study for non-compliance. Nine participants were excluded from the statistical analysis because of missing demographic data."	modified ITT (mITT) 152/165 (excluded from analysis as not provided data)
8	1	Harries (2016)				1	developement paper; qualitative research paper		1	"Participants for this study were recruited in September 2011 by a team of 12 recruiters who approached people of approximately the age-group targeted for the study, 22–40 years, in public spaces around shopping centres in Bristol."	1	"If potential participants expressed an interest, the researchers took them through a screening questionnaire that confirmed their suitability in terms of age and their residence within easy access of the technical support team (in case of the need for technical support). To avoid the confounding effect of some participants being unable to use a mobile phone, participants also had to have an exis…	0	999	0	only stated that 165 participants initally participated	999	999	999	999	999	999	2	PA level (steps): sample potentially more active than target population "Some comment is needed on the larger than expected differences in step-counts between the feedback groups and the control. It is possible that Bristol’s reputation as a ‘green’ city may have made users more amenable to extra walking than men in other UK areas and that the scale of the change is not therefore generalizable." …	999	0	999	Total Steps per Day	"The tests for hypotheses H1 and H3 show that Experimental Group (a dummy variable with control group as the reference category) had a statistically significant effect on step-count (F = 6.626,p< 0.0005). Furthermore, adding Experimental Group to the model significantly reduced its deviance (change in deviance = 13 on 2df,p< 0.0005) and explained a further 7.7 % of the between-participants varian…	2	"This study indicates that always-on, accelerometer-based smartphone apps can generate a substantial increase in walking amongst relatively healthy, young to early middle-aged men. These behaviour changes were independent of marital or employment status, whether there are children in the home and ownership of motorised transport. This suggests that this approach may successfully be applied to pop…	0	999	0	999	1	13	2020-08-07	post: Overall retention: 152/165 (92.2%) attrition: n=13 (7.8%) "Of the 165 original recruits, 161 participants completed the study in its entirety. No participants were excluded from the study for non-compliance. Nine participants were excluded from the statistical analysis because of missing demographic data."	0	999	1	"A similar questionnaire at the end of the study gathered data about the experience of participation andperceived impacts. Both surveys were administered using the Qualtrics online survey platform. The results of these qualitative components of the study are not presented in this paper." results reported elswhere (source provided)	1	effectiveness study: "The study used a randomised controlled trial design to test the effectiveness of using this app amongst menaged 22–40 years."	999	2	not particularily stated. "Of the 165 original recruits, 161 participants completed the study in its entirety. No participants were excluded from the study for non-compliance. Nine participants were excluded from the statistical analysis because of missing demographic data."	modified ITT (mITT) 152/165 (excluded from analysis as not provided data)
9	1	Hurkmans (2018)	Belgium	single-blinded randomized controlled trial	The aim of this study was to compare the effectiveness of different weight loss programs using a combination of conventional and mobile programs among adults who are overweight (body mass index [BMI]>29 kg/m²).	2	999		1	"Through flyers, social media, and advertisements in local media, overweight and obese adults were invited to participate in a 12-week weight loss intervention. Every person with an interest in the study was invited to attend a general information session about health risks related to overweight, importance of regular physical activity, healthy eating for successful weight loss, and information a…	1	"The exclusion criteria were suffering from a known physical (eg, orthopedic limitations and stroke) and/or psychological (eg, eating disorders and depression) disease or comorbidity, intake of any medication with possible impact on body weight, endurance capacity, currently treated for diabetes (both type 1 and 2), sleep apnea determined during the last year, a history of systematic strength or …	1	"Inclusion criteria included a body mass index (BMI; calculated as weight in kilograms divided by height in meters squared) between 29 and 34 kg/m² (based on patient metabolic characteristics visiting registered dieticians and qualified physical activity coach in a primary care setting), in the age range of 18 to 65 years, having an email address, and having a personal computer or tablet, or mobi…	2	L1: target audience exposed to recruitment not reported L2: only reported assessed for eligibilty and randomized (not clear if not eligible or declined participation)	999	2	"Of the 122 initially recruited participants, 102 completed the trial (79%; 102/122; see Figure 3)."	79	only reported assessed for eligibilty and randomized (not clear if not eligible or declined participation)	999	0	PA level: population of overweight/obese adults most likely have lower PA threshold than participant population (no comparison made though) "More than 60% of our participants reported that they were already active on at least 5 days a week, 30 min on a moderate intensity level or 3 times a week on a high intensity level."	999	0	999	MVPA Weight loss; self-reported PA (International Physical Activity Questionnaire-Short Form (IPAQ-SF)); Cardio-Metabolic Risk Factors (waist circumference, blood pressure, HDL-C and triglycerides; Dietary Pattern (Food Frequencz Questionnaire (FFQ))"	"No significant group x time effects were found for MVPA."	0	999	0	999	0	listed dropout reasons might indicate intervention-related negative events (i.e. medical problem), but no particular reference made in the article.	1	21	2020-06-20	post: Overall retention: 81/102 (79.4%) attrition: n=21 (20.6%)	1	n=4 family circumstances n=6 no reason n=6 medical problem n=2 no time n=3 app not sufficient enough	0	999	1	effectiveness study: "The aim of this study was to compare the effectiveness of different weight loss programs using a combination of conventional and mobile programs among adults who are overweight (body mass index [BMI]>29 kg/m²)."	999	1	"Intention-to-treat (ITT) analyses were performed"	ITT
9	2
10	1	King (2016)	USA	parallel, randomizedtrial	"to evaluate systematically, using a controlled experimental design, the initial efficacy of three customized smartphone applications, relative to a commercially available dietary control app, on initial adoption of a more physically active and less sedentary pattern of behavior throughout the day in a sample of insufficiently active midlife and older adults who were not regular smartphone users"	1	Feasibility study; protocol		1	"The primary recruitment methods used were email invitations sent to local electronic mailing lists; in-person recruitment activities occurring at local community and senior centers as well as congregate housing settings; flyers and posters on community notice-boards; and ads on Craigslist.com."	0	999	1	"The target population consisted of community-dwelling adults who met the following eligibility criteria: ages 45 years and older; insufficiently physically active (i.e., engaged in less than 60 minutes of moderate or more vigorous physical activity per week that increased heart rate, breathing, or perspiration); reported typically sitting for 10 or more hours per day; were able to participate sa…	1	L1: target audience exposed to recruitment not reported L2: total number of individuals assessed for eligibility and found eligible (n=181)	181	0	999	999	95/181 only possible to provide participation rate based on L2 denominator	52	0	999	999	999	999	MVPA	"Significant main effect differences over time were observed by study arm such that the Social app had significantly higher levels of MVPA relative to the Control app (mean difference [SE] = 3.17 [0.02]; t = 3.57, P = .005; d = 1.05, CI = 0.44,1.67), the Affect app (mean difference [SE] = 1.38 [.02];t = 2.94, P = .03; d = 0.89, CI = 0.27,1.51), and the Analytic (mean difference [SE] = 1.27 [.02];…	0	999	0	999	1	" No adverse events or harms were found across the study period."	1	6	6	post: Overall retention: 89/95 (94%) attrition: n=6 (6%)	2	n=2 dropped out (2 males) n=1 insuffcient data (1 female) n=3 dropped out or insufficient data (2 males, 1 female)	0	999	1	efficacy study: "to evaluate systematically, using a controlled experimental design, the initial efficacy of three customized smartphone applications (....)"	999	0	999	modified ITT (mITT) 89/95 (excluded from analysis dropped out/insufficient data)
10	2	King (2016) King (2013)									1	1) free of clinically evident cardiovascular disease, 2) free of any other medical condition or disorder (e.g., orthopedic disabilities) that would limit participation in moderate intensity physical activities akin to brisk walking		1) age 45 and older 2) currently sedentary (less than 60 minutes per week of moderate activity) 3) eat less than 5 servings of fruits and vegetables combined on most days 4) Does not currently own or regularly use a Smartphone 5) willing to be randomly assigned to different conditions 6) Sedentary for more than 7 hours per day.
11	1	Kitagawa (2020)	Japan	single-blind, pilot randomized controlled trial	to reduce sitting time and improve health in housewives.	2	999		1	"The participants included residents of the Osaka and Nara Prefecture and were recruited through a public relations magazine in 2014 and 2015. " "We recruited 51 women who replied by mail, telephone or facsimile"	0	999	1	"Inclusion criteria were: aged ≧20 and <50 years, housewife (defined as being dedicated to housework without paid work, including part-time jobs), had a child who was in lower than primary school, and did not have a disease or was undergoing treatment."	2	L1: target audience exposed to recruitment not reported L2: only reported assessed for eligibilty and randomized (not clear if not eligible or declined participation) "We recruited 51 women who replied by mail, telephone or facsimile. We then explained the study contents and confirmed their health condition and schedule. Subsequently, we conducted the study on 48 healthy women who agreed to parti…	999	2	"We recruited 51 women who replied by mail, telephone or facsimile. We then explained the study contents and confirmed their health condition and schedule. Subsequently, we conducted the study on 48 healthy women who agreed to participate and met the inclusion criteria." 48/51	94	only reported assessed for eligibilty and randomized (not clear if not eligible or declined participation)	999	1	PA level (steps taken) "The mean number of steps taken by housewives in this study was equal to that of Japanese women of the same generation (Ministry of Health, Labour and Welfare 2016)." Indicator 1 comparison not made Indicator 2 comparison made Indicator 3 comparison not made	999	0	999	number of steps, total PA time, longest prolonged sitting time	"No significant between-group interactions were found with physical activity after the intervention (Table 2, Figure 2), although medium effect sizes were observed for physical activity parameters following the intervention. The longest prolonged sitting time showed a significant reduction over time in all groups with a large effect size (f = 0.41)."	0	999	1	"Health-related QOL was measured at the end of the first and second weeks using the Japanese version of the short-form 8 (SF-8) questionnaire"	0	no dropout occurred, indicating that no adverse events occurred, but no particular reference made in the article.	1	0	0	post: Overall retention: 48/48 (100%) "None of the participants dropped out during the intervention, and all participants completed the measurements during the first and second weeks."	1	"None of the participants dropped out during the intervention, and all participants completed the measurements during the first and second weeks."	0	999	0	not used the terms efficacy or effectiveness	not obvious	1	ITT "All data were analyzed according to participants’ group allocation, i.e., on intention-to-treat basis"	ITT
11	N/A
12	1	Leinonen (2017)	Finland	population-based, parallel randomized controlled trial	The study aimed to study the feasibility of an automated, gamified, tailored Web-based mobile service aimed at physical and social activation among young men	1	study protocol; CONSORT EHEALTH checklist		1	"The recruitment of the study participants was carried out during the annual military call-ups in September 2013. The military service or civic duty is compulsory for all male citizens in Finland. Finnish Defence Forces organize conscription every year, and all boys turning 18 years participate. During the call-ups in autumn 2013, all conscription-aged men (n=1265) were invited to anthropometry a…	0	999	2	"During the call-ups in autumn 2013, all conscription-aged men (n=1265) were invited to anthropometry and fitness measurements (Figure1). All those 825 men (65.21%, 825/1265) who went through the measurements were asked to participate in the 6-month trial"	1	"During the call-ups in autumn 2013, all conscription-aged men (n=1265) were invited to anthropometry and fitness measurements (Figure 1). All those 825 men (65.21%, 825/1265) who went through the measurements were asked to participate in the 6-month trial. Finally, a total of 496 young men (mean 17.8 years [standard deviation 0.6]) agreed to participate and were randomly allocated (....)" L1: ta…	L1: 1265 L2: 825	1	"During the call-ups in autumn 2013, all conscription-aged men (n=1265) were invited to anthropometry and fitness measurements (Figure 1). All those 825 men (65.21%, 825/1265) who went through the measurements were asked to participate in the 6-month trial. Finally, a total of 496 young men (mean 17.8 years [standard deviation 0.6]) agreed to participate and were randomly allocated (....)" 496/12…	L1: 39 L2: 60	496/1265 participation rate based on L1 denominator 496/825 participation rate based on L2 denominator	L1: 39 L2:60	1	anthropometry and fitness between study participants and participants assessed for eligibility compared "In addition, the study participants did not differ in anthropometry and fitness from those conscription-aged men who only took part in the fitness measurements (n=329) but not the trial (data not shown)." Indicator 1 comparison made Indicator 2 comparison not made Indicator 3 comparison not ma…	999	0	999	feasibility device measured PA: MVPA "The primary outcomes were the feasibility of the mobile service. The secondary outcomes were changes from baseline in the anthropometry and fitness and the change in weekly time spent in moderate to vigorous physical activity."	"The young men considered the various service functionalities related to physical activity important. The overall compliance was low, varying widely from low to moderate log and data upload frequency. Adherence to upload physical activity data was higher in those participants whose baseline sedentary time was higher. (....) The majority of MOPOrtal users perceived the functionalities related to p…	0	999	0	999	1	"No harms or side effects were noticed in this study."	1	142	2020-06-28	post: Overall retention: 354/496 (71.4%) attrition: n=142 (28.6%)	2	n=5 withdrew n=137 did not participate in final measurements	0	999	1	efficacy study: "In order to meet the need for new methods to motivate young people to promote their PA, this 6-month trial evaluated the efficacy of a fully automated, gamified, tailored web-based mobile service including PA monitoring in promoting PA among young men."	999	2	not particularily stated. "From all study participants, 142 (28.6%,142/496) did not participate in the final measurements and were excluded from the final analysis."	modified ITT (mITT) 354/496 (excluded from analysis as did not participate in the final measurements)
12	2	Ahola (2013) Leinonen (2016)											1	"All those determined fit for service, who are granted postponement or are exempted from service (n = 1500) will be included in the intervention study."																		0	QOL was surveyed during military call-ups "The following cross-sectional questionnaire data will be collected during the military call-ups: 1) health survey consisting of questions related to health behaviour, diet, sleep, psychosocial and socioeconomic factors, quality of life, depressive symptoms (....)"									1	"Participant observation and subject interviews are conducted in several phases. Firstly, the objective is to understand specific values, motivations and cultural meanings in general in youth culture which affect adolescent’s health behaviour [53]. Secondly, an in-depth description is constructed based on their experiences and opinions of the intervention in order to improve the methods further […				2	ITT (from study protocol) "Data will be analysed using both intention to treat and per protocol basis." mITT performed	mITT
13	1	Lyons (2017)	USA	parallel randomized controlled pilot trial	The purpose of our study was to determine the feasibility, acceptability, and effect on physical activity of an intervention combining a wearable physical activity monitor, tablet device, and telephone counseling among adults aged 55-79 years.	1	IMPACT protocol; CONSORT EHEALTH checklist		1	"Participants (N=40) were recruited in 2 cohorts of 20 between 2014 and 2015 via advertisements in local newspapers, online mailing lists, and university announcements. Cohort 1 was recruited over 6 months in 2014, and cohort 2 was recruited over 8 months in 2015."	1	"Major exclusion criteria included self-reported habitual physical activity more than 60 min per week, health issues that might preclude safe walking, psychological issues that might interfere with full participation, current use of a wearable electronic activity monitoring system, and endorsing cardiovascular risk questions on the Physical Activity Readiness Questionnaire [28]. If the only quest…	1	"Major inclusion criteria were ages between 55 and 79 years, body mass index (BMI) between 25 and 35, the ability to read and understand English, and the ability to read words on a tablet-sized device."	1	L1: target audience exposed to recruitment not reported L2: total number of individuals assessed for eligibility and found eligible (n=42)	42	0	999	999	40/42 only possible to provide participation rate based on L2 denominator	95	0	999	999	0	999	daily steps, minutes of total PA	"Analyses conducted with only the study completers with complete data did not produce substantially different results (eg, effect sizes based on only complete data were 0.40 for minutes and 0.31 for steps as compared with 0.35 and 0.26, respectively, in the intent-to-treat analysis)."	0	999	0	999	1	"No related adverse events were reported."	1	2	5	post: Overall retention: 38/40 (95%) attrition: n=2 (5%)	1	n=1 too busy n=1 no longer interested	0	999	0	not used the terms efficacy or effectiveness	efficacy study	1	ITT “All the analyses used the intent-to-treat principle, bringing the last observation forward for the ones who dropped out.”	ITT
13	2	Lyons (2016)
14	1	Martin (2015)	USA	randomized pilot trial "Furthermore, we sought to conduct a practical trial maximizing convenience for the participants and investigators (....)"	We hypothesized that a fully automated mobile health (mHealth) intervention with tracking and texting components would increase physical activity.	1	CONSORT EHEALTH checklist		2	"mActive enrolled smartphone users aged 18 to 69 years at an ambulatory cardiology center in Baltimore, Maryland."	0	999	1	"We included patients aged 18 to 69 years who were using a Fitbug-compatible smartphone (ie, iPhone≥4S, Galaxy≥S3). Intending to mainly modify leisure-time activity, we targeted individuals reporting <3 days/week of moderate or vigorous leisure-time activity lasting ≥30 min/day by the long form of the International Physical Activity Questionnaire (IPAQ). (....) We did not have an eligibility rest…	1	L1: target audience exposed to recruitment not reported L2: total number of individuals assessed for eligibility and found eligible (n=50)	50	1	Of 50 eligible individuals, 48 (96%) enrolled.	96	48/50 only possible to provide participation rate based on L2 denominator	96	2	PA level (higher than in inactive target population): "Behavioral inﬂuences also potentially arose from attention on participation in a physical activity trial, awareness of being observed (Hawthorne effect), and investigator expectations (Rosenthal effect). In total, these factors may explain the unexpectedly high physical activity levels at baseline and throughout the trial in the trial partici…	999	0	999	daily steps	"Physical activity trajectories were different among the 3 trial groups. The blinded group showed a progressive downward trend over the whole time period, particularly in the change from phase I to II. This downward drift was not observed in either of 2 other trial groups. The unblinded arm trajectory was characterized by a maintenance of baseline activity levels, whereas the biggest shift in tra…	2	"Nearly twice as many participants in the text-receiving arm achieved the 10 000 steps/day goal compared with the other groups. (....) If sustained, the change in physical activity from the mActive tracking-texting intervention may be clinically significant. A comparable step count increase over a mean duration of 18 weeks was associated with significant decreases in BMI and systolic blood pressu…	0	999	0	listed dropout reasons don't indicate negative events but nothing particularilay mentioned in the article (i.e. data syncing error)	1	1	2020-01-02	post: Overall retention: 47/48 (97.9%) attrition: n=1 (2.1%)	1	"One blinded participant had data transmission issues in phase II and elected not to complete the protocol."	2	"Additionally, we assessed participant satisfaction through an online survey, with qualitative and quantitative elements, upon trial completion." Only quantitative results reported (no source provided for qualitative results)	1	efficacy study: "This pilot trial gives insight into the efficacy and feasibility of components of the mHealth (....)"	999	1	"All outcomes were compared between treatment arms by intention to treat. "	ITT
14		Martin (2015)									1	from slides: - already using an activity tracker - regular leisure-time activity by IPAQ - prohibited from normal activity	1	from slides: - patient at ciccarone center - 18-69 years of age - user of a compatible smartphone																				1	"To the best of our knowledge, there were no critical secular events during the trial period"
15	1	Pope (2020)	USA	parallel randomized controlled pilot trial	to evaluate the feasibility of a 10-week program combining a smartphone application and theoretically-based, social media-delivered health education intervention to improve college students’ health behaviors and outcomes.	2	999		1	"College students from the University were recruited to participate in the current study via University-wide mass emails, online postings, and word of mouth in August 2015, with a second recruitment period in January 2016"	1	(a) planned leave of absence from school during study period; and (b) not a full-time undergraduate/ graduate student at the University.	1	(a) 18-35 years old; (b) body mass index (BMI) > 18.5 kg/m2; (c) self-reported participation in < 150 minutes of moderate-intensity or 75 minutes of vigorous-intensity PA weekly on a consistent basis over the past two months as we desired a sample of students not currently meeting PA recommendations; (d) owned an Android or Apple smartphone as participants had to be able to download and use the M…	1	L1: target audience exposed to recruitment not reported L2: total number of individuals assessed for eligibility and found eligible (n=55)	55	0	999	999	44/55 only possible to provide participation rate based on L2 denominator	80	1	PA level (higher than in inactive target population) "However, despite participants’ selfreported participation in less than the recommended 150 minutes/week of MVPA at enrollment, both groups’ mean MVPA at all three time points indicated the sample to be meeting national PA recommendations" Indicator 1 comparison not made Indicator 2 comparison made Indicator 3 comparison not made	999	0	999	Intervention interest, use/acceptability, retention, and feasibility device measured PA: MVPA	"At 5 weeks, the experimental group had a slight 2.6%-increase MVPA/day (1-minute increase), but this increase was not sustained at 10 weeks. Comparison participants demonstrated a consistent decrease in MVPA/day over time, with a 12.6%-decrease observed from baseline to 10 weeks (5.6-minute decrease)."	2	"The experimental group’s near 30-minute decrease (5.4%-decrease from baseline) in SB/day during the intervention is promising, however. Recent research has suggested that high amounts of SB, such as that experienced by college students spending considerable time sitting in class and while studying, increases risk for weight gain, cardiovascular disease, and metabolic diseases like type 2 diabete…	0	999	0	"Neither dropout was study-related, and both were due to illness."	1	2	2020-05-04	post: Overall retention: 42/44 (95.5%) attrition: n=2 (4.5%)	1	n=2 illness unrelated to study "Specifically, one female participant from the experimental group and one female participant from the comparison group discontinued the trial."	1	"To assess intervention use/acceptability, the experimental group completed a post-intervention questionnaire to examine: frequency of MapMyFitness use, positive/negative features of MapMyFitness, app enjoyment, and technical problems associated with MapMyFitness. (....) This survey contained a mix of opened-ended and Likert-type survey responses"	0	not used the terms efficacy or effectiveness	not obvious	2	not particularily stated. "Comparisons of the two non-completers’ baseline measurements with that of the 42 completers revealed no significant differences—providing rationale for inclusion of all participant data."	ITT
15	N/A
16	1	Reico-Rodriguez, 2016 Garcia-Ortiz, 2018	Spain	randomized, multicenter clinical trial (two-arm)	To evaluate the effectiveness of adding an app over 3 months to support standardized counseling in increasing PA (with the recommendation to reach a total of 10,000 daily steps) and adherence to MD in a healthy population (20 to 70 years) recruited in primary care clinics.	1	study protocol; EVIDENT 1 study protocol; PEPAF project	BP	2	EVIDETNT II study recruitment: "The study population was selected from the Evident I study using random sampling from 6 primary care centers."	2	EVIDENT II study exclusion criteria: "Participants older than 70 years of age were excluded, as were those unable to do exercise or follow the Mediterranean diet, as well as those individuals meeting any of the exclusion criteria of the EVIDENT I study"	0	EVIDENT II inclusion criteria: not specifically mentioned. "The study population was selected from the EVIDENT I study, including 1553 participants randomly selected from six primary care centers in family practice offices."	1	L1: target audience exposed to recruitment not reported L2: total number of individuals assessed for eligibility and found eligible (n=1158)	1158	0	999	999	833/1158 only possible to provide participation rate based on L2 denominator	71	0	999	999	0	999	1. change in PA: device measured PA: daily steps; minutes of total PA; minutes of light PA; minutes of moderate PA; minutes of vigorous PA; minutes of MVPA; minutes of total PA self-reported PA (7-day PAR) (broken down) 2. adherence to the Mediterranean diet (broken down)	"Based on data from the 7-day PAR, both groups increased their PA after 3 months, although only the app+counseling group reached statistical significance for the criteria leisure-time moderate activity (mean 28, 95% CI 6-50 minutes/week) and leisure-time MVPA (mean 29, 95% CI 5-53 minutes/week). Although the increase in activity in the app+counseling group was greater than in the counseling only …	0	999	0	999	0	listed dropout reasons don't indicate negative events (i.e. address change, illness, lack of time, did not want tpo continue, others), but no particular reference made in the article.	1	68	2020-02-08	post: Overall retention: 765/833 (91.8%) attrition: n=68 (8.2%) post+follow-up: Overall retention: 715/833 (85.8%) attrition: n=118 (14.2%)	1	address change n=6 illness n=9 lack of time n=21 did not want to continue n=26 others n=6	0	999	1	Effectivness study: "Effectiveness of a Smartphone App for Improving Healthy Lifestyles in General Population in Primary Care"	999	1	“Analysis of the results was made on an intention-to-treat basis.” (833/833 analyzed)	ITT
16	2	Reico-Rodriguez, 2014 Garcia-Ortiz, 2013 Garcia-Ortiz, 2010 Grandes, 2008							1	EVIDETNT I study recruitment: "Subjects will be selected from the PEPAF project cohort." PEPAF project recruitment: "All inactive patients aged 20–80 years attending 56 collaborating general practices at 11 public primary health care centres (....) During this period, each GP had to perform the recruitment process one or two days per week. Each physician was expected to recruit 100 participants. …	1	EVIDENT I study exclusion criteria: "The exclusion criteria were: known coronary or cerebrovascular atherosclerotic disease, heart failure, moderate or severe COPD, walking-limiting musculoskeletal disease, advanced respiratory, renal or hepatic disease, severe mental diseases, treated oncological disease diagnosed in the past 5 years, pregnant women and terminal patients." PEPAF project exclusio…	1	EVIDENT I inclusion criteria: "The study will include subjects aged 20-80 years who agree to participate in this study and sign the informed consent." PEAPF project inclusion criteria: "All inactive patients aged 20–80 years attending 56 collaborating general practices at 11 public primary health care centres between October 2003 and May 2004 were eligible to participate in this study."																	"This project aims in general to address the ultimate goal of R & D & I policies in Spain to improve the health of citizens, in this case through the promotion of healthy lifestyles. In its design, it focuses on the most prevalent health problems, mainly caused by unhealthy lifestyles. The results of the study may therefore contribute to the improvement of the population's health"
17	1	Robertson (2018)	Scotland	cluster randomised controlled trial	(a) evaluate whether the intervention would lead to increases in self-efficacy for PA compared to control and (b) evaluate whether the intervention would lead to increases in PA at school (step count and time spent in MVPA) compared to control. The study did not aim to examine the potential impact of the game on physical activity patterns beyond the school setting.	1	qualitative study on importance of context; details of study design (supplementary)		2	"This cluster randomised controlled trial was performed between October 2013 and April 2014 in ten state funded primary schools within a city local authority in Scotland (....) Participants were 10 to 11 year olds from state funded primary schools (seeTable3). All of the schools are in suburban areas of the same city in Scotland."	0	999	2	"Participants were the pupils from a complete primary seven class in the ten selected schools." "Participants were 10 to 11 year olds from state funded primary schools"	0	88 schools assessed for eligibility (not stated what criteria was used! not stated how many schools declined participation/were not eligible "Of the 88 state funded primary schools in the local authority, ten were chosen by the specialist on the basis of being in the same geographical area of the city and having a PE specialist teacher who was willing to take part.")	999	0	999	999	88 schools assessed for eligibility (not stated what criteria was used! not stated how many schools declined participation/were not eligible "Of the 88 state funded primary schools in the local authority, ten were chosen by the specialist on the basis of being in the same geographical area of the city and having a PE specialist teacher who was willing to take part.")	999	0	999	999	0	999	exercise self-efficacy device emasured PA: step count and MVPA	"There was no significant effect of treatment on self-efficacy, (b=1.05, 95% CI [−1.08, 3.19], t(5) = 1.25,p = 0.26), step count (b = −715.78, 95% CI [−1957, 526], t(7) = −1.34, p = 0.21), or time spent in MVPA (b = −4.96, 95% CI [−12.24, 2.32], t(7) = −1.59,p = 0.155)."	0	999	0	999	1	"No adverse events or important negative unintended effects were found during the study."	1	1	0.5	post: Overall retention: 214/215 (99.5%) attrition: n=1 (0.5%)	1	n=1 (parent withdrew child during intervention period)	1	"Qualitative data from observations and interviews with children and teachers was also collected in order to provide potential explanations for the quantitative results. A full analysis of this data can be found in [43], but the main findings are summarised here to give the reader further context for the reflections presented in this paper."	1	efficacy "Therefore, it is not possible to draw conclusions from this study about the efficacy of the FitQuest intervention as originally designed."	999	2	not particularily stated. “Details of the analysis method can be found in [43]" (supplementary material)	mITT “Participants who were missing data from more than 2 of 4 days were excluded from step count and MVPA analysis.” (157/215 analysed)
17	2	Robertson (2018) Robertson (2016)																																													2	“Participants who were missing data from more than 2 of 4 days were excluded from step count and MVPA analysis.”
18	1	Schade (2020)	USA		The purpose of this study was to assess the effect of playing PG on student physical activity. The aims of this study were to determine if PG players would have (1) a higher average daily step count and (2) a higher average daily walking distance when compared with nonplayers.	2	999		1	"A convenience sample of 27 undergraduate students aged over 18 years at the Pennsylvania State University, Berks Campus, were recruited by using e-mail invitations and word-of-mouth announcements. "	0	999	2	"A convenience sample of 27 undergraduate students aged over 18 years at the Pennsylvania State University, Berks Campus, were recruited by using e-mail invitations and word-of-mouth announcements. "	0	999	999	0	999	999	999	999	2	PA level (but not compared to target population) "Many participants in the study were physically active before the protocol began. This was revealed in the rPAR-Q administered prior to the study: 56% of the control group and 45% of the Pokémon group (not statistically different, p = 0.51 by 2 test) indicated that they engaged in moderate physical activity for at least 10 minutes daily" Indicator …	999	0	999	mean number of daily steps and distance travelled	No significant difference was observed between the means (p = 0.845). The distribution of the bootstrapped difference between means is shown in Figure 2. The 95% CI on mean step difference (control-Pokémon) was [–2072, 2438] steps. The effect size between the control and PG for the number of steps was 0.066, indicating very small to small effect. Bootstrapping the difference in means showed that …	2	"The official physical activity guidelines [1, 2] equate to approximately 8000–10,000 daily steps [21, 22]. Only about 21% of US adults meet these guidelines. Novel methods are routinely investigated to determine their effects on promoting physical activity, especially among students, whose sedentary behaviour appears to be increasing. A complete physical activity routine should include aerobic e…	0	999	0	999	0	999	999	reported that 27 students particpated. Most likely more participants initally randomized! Only participants providing outcome data were included in study. "Any days the Fitbit failed to collect data were not considered in the calculation of averages. For some participants, no step and/or distance data were recorded during the experiment. These subjects were not included in the comparison, thus pr…	0	999	0	999	0	not used the terms efficacy or effectiveness	effectiveness study	2	not particularily stated. "Any days the Fitbit failed to collect data were not considered in the calculation of averages. For some participants, no step and/or distance data were recorded during the experiment. these subjects were not included in the comparison, thus producing the different sample sizes for the comparisons."	mITT
18	N/A
19	1	Simons (2018)	Belgium	2-group cluster randomized controlled trial	"we aimed to examine the effect and process evaluation of the Active Coach app on objectively measured total daily physical activity; self-reported, context-specific physical activity; and self-reported psychosocial variables among lower educated working young adults."	1	developement paper		1	"We identified, via an internet search, suitable workplaces in Flanders (northern, Dutch-speaking part of Belgium) based on the presence of lower educated (no university or college degree) employees aged 18-30 years. To recruit participants with various educational levels and various types of jobs, a range of workplace types (shops, retail stores, catering industry, social employment businesses, …	0	999	1	"Eligible participants needed to be employed, between 18 and 30 years of age, lower educated (no university or college degree), currently not meeting the physical activity guidelines of 150 minutes of moderate-to-vigorous physical activity (MVPA) a week [42], and not using an activity tracker or not participating in a sports program (via a website, an app, or a sports center). Furthermore, they n…	1	L1: target audience exposed to recruitment reported (n=70) L2: total number of clusters assessed for eligibility and found eligible (n=65)	L1: 70 L2:65	1	"Of the workplaces contacted by us in June and July 2016 via email and phone with information about the study, 51% (36/70) replied positively. After providing more details during a second contact, 14% (5/36) workplaces were excluded because of a lack of lower educated young employees and 6% (2/36) eventually disagreed to participate (eg, practical issues, no time)." L1: 29/70 L2: 29/65	L1: 41 L2:44	29/70 participation rate based on L1 denominator 29/65 participation rate based on L2 denominator	L1: 41 L2:44	0	999	999	0	999	steps; light, moderate, MVPA, vigorous PA, total PA self-reported, context-specific physical activity self-reported psychosocial variables	"Table 3 shows that there were no significant intervention effects for the objective physical activity data (light physical activity, moderate physical activity, vigorous physical activity, MVPA, total physical activity, and steps), for the self-reported physical activity data (occupational physical activity, active transport, household physical activity, recreational physical activity, and total…	0	999	0	999	0	listed dropout reasons (inconclusively reported!) don't indicate negative events but nothing particularilay mentioned in the article: "Dropout throughout the study period was rather limited (see Figure 1); it was mostly caused by changing jobs (participants were no longer available via the recruited workplace), being ill for a long period, and resistance toward wearing the Actigraph accelerometer…	1	12	2020-02-09	post: Overall retention: 118/130 (90.8%) attrition: n=12 (9.2%) post+follow-up: Overall retention: 110/130 (84.6%) attrition: n=20 (15.4%)	2	inconclusively reported and not clear if short- or long-term reasons: "Dropout throughout the study period was rather limited (see Figure 1); it was mostly caused by changing jobs (participants were no longer available via the recruited workplace), being ill for a long period, and resistance toward wearing the Actigraph accelerometer."	1	"The elaborate process evaluation with both quantitative (eg, 5-point scales) and qualitative (open-ended questions) measures allowed for detailed insights into participants’ perceptions and experiences regarding using the Active Coach app" "the use of the Active Coach app was assessed by asking the participants whether the app was (1) self-explanatory, (2) boring, (3) fun, (4) interesting, (5) c…	1	efficacy study: "In addition, process evaluations are necessary to identify factors that influence user engagement and retention and ultimately intervention efficacy" "Therefore, in this study, we aimed to examine the effect and process evaluation of the Active Coach app (....)"	999	2	not particularily stated. “Only data of participants with at least 10 wearing hours for at least 3 days (as recommended to reliably predict physical activity behavior in young adults) were included in the analyses.”	mITT (post-test: 102/130 analyzed follow-up 84/130 analyzed)
19	2	Simons (2018)
20	1	Walsh (2016)	Ireland	two-group, pilot randomized controlled trial ("time x group mixed design")	This study aimed to determine the efficacy of the Accupedo-Pro Pedometer mobile phone app intervention, with the goal of increasing daily step counts in young adults	1	information on methodology (supplement)		1	"A final sample of 61 young adults was recruited through the university’s research participation website. Students were given course credits for participating in the study." "Participants were self-selected via the university research website, or contacted the researcher to make an appointment."	2	"Additional strengths of this study include the randomized design, limited exclusion criteria, and low attrition rates." "Three participants were initially excluded due to owning a non-compatible mobile phone"	2	"Participants were eligible for the study if they owned a smartphone (iPhone orAndroid)."	1	L1: target audience exposed to recruitment not reported L2: total number of individuals assessed for eligibility and found eligible (n=58)	58	0	999	999	58/58 only possible to provide participation rate based on L2 denominator	100	1	daily steps "Notably, baseline levels of activity were low in both study groups (approximately 5000 steps/day), which was less than the daily step count previously shown for healthy adults (between 6000 and 7000 steps/day)" Indicator 1 comparison not made Indicator 2 comparison made Indicator 3 comparison not made	999	0	999	daily step counts	"A significant interaction effect was found between time and condition (F=4.30, P=.043, ηp2=.08). A between-group t-test of the differences in step counts from baseline to follow-up revealed that participants in the intervention condition had a significantly higher increase in step count (2393) than those in the control condition (1101; t=2.07, P=.043). A main effect was found for time (F1,53= 31…	1	"Findings from this pilot study indicate that an intervention using a mobile phone pedometer app resulted in a significant increase in PA (step counts) in young adults over and above the provision of basic information on PA recommendations (....) This substantial change in behavior, if maintained, could result in numerous health benefits, including a reduced risk for obesity and cardiovascular di…	0	999	0	listed dropout reasons don't indicate negative events but nothing particularilay mentioned in the article (i.e. phone/app malfunctioning)	1	3	2020-02-05	post: Overall retention: 55/58 (94.8%) attrition: n=3 (5.2%)	1	n=3 phone/app malfunction	0	999	1	efficacy study: "This study aimed to determine the efficacy of the Accupedo-Pro Pedometer mobile phone app intervention, with the goal of increasing daily step counts in young adults"	999	2	not particularily stated. “Participants were only excluded due to technological issues (ie, incompatibility of mobile phone with the app or phone malfunction), therefore strengthening external validity.”	mITT “Participants were only excluded due to technological issues (ie, incompatibility of mobile phone with the app or phone malfunction), therefore strengthening external validity.” (55/58 analyzed)
20	2	Walsh (2016)									1	Acute psychiatric illness / unable to undertake moderate exercise; pregnancy; not an owner of a suitable smartphone	1	Students in the university; active smartphone users >16 years of age
21	1	Zhang (2019)	USA	pilot randomized controlled trial	The present study evaluated the efficacy of a mobile appbased (PennFit) small-group intervention in increasing lightintensity PA among African American women aged 18 to 35 years.	2	999		1	"Participants were recruited in the Philadelphia area through advertising on social media, including targeted ads on Facebook and Instagram, through flyers posted on streets near supermarkets, parks, shopping malls, and bars expecting a high African American women turnout, and through the referrals of participants (i.e.,snowballing) from December 2015 to January 2016."	1	"Individuals were excluded if they were unable to perform physical activities, had underlying diseases that were likely to affect their safety , had participated in another physical-activity study in the past 12 months, and were unable or unwilling to carry an android smartphone, or were pregnant."	1	"African American women, aged 18 to 35 years, using an android smartphone, and residing in Philadelphia, were eligible to participate."	1	L1: target audience exposed to recruitment not reported L2: total number of individuals assessed for eligibility and found eligible (n=92)	92	0	999	999	91/92 only possible to provide participation rate based on L2 denominator	98	0	999	999	0	999	"Our primary outcome was a binaryvariable indicating whether the women engaged in at least 90 min/day of light PA during the 3-month study period." device measured PA: daily steps; minutes of light PA; minutes of MVPA	"The GEE model showed that the odds of engaging in at least 90 min/day of light activity were greater in the group intervention than in the individual control condition. The odd ratio was 1.48 (95% CI 1.004, 2.18), indicating an overall small effect of the intervention compared with the control condition." "There were no significant effects of intervention condition or time on daily steps, minute…	2	"The results showed that the intervention increased the probability of engaging in at least 90 min of light activity daily during the 3-month study period. Several recent studies have highlighted the health benefits of light-intensity PA. Arguably, then, for this sample with a mean BMI of 31.6 and 53% being obese, starting with light exercises such as casual walking, stretching, and doing househo…	0	QoL only assessed at baseline	0	999	1	1	2020-01-01	post: Overall retention: 90/91 (98.9%) attrition: n=1 (1.1%)	0	dropout reason not reported: "All participants completed the 1 month assessment, and all except one in the intervention condition completed the 3-month assessment."	0	999	1	efficacy study: "The present study evaluated the efficacy of a mobile appbased (PennFit) small-group intervention in increasing lightintensity PA among African American women aged 18 to 35 years."	999	1	ITT “We performed the analyses using an intention-to-treat mode with participants analyzed based on their intervention assignment, regardless of the number of days of wearing the Fitbit or using the app.”	ITT
21	N/A
22	1	Zhou (2018)	USA	10-week RCT with 2 groups	The purpose of our study was to test a sophisticated algorithm for personalized, adaptive goal setting that uses statistics and machine learning [43,47], and specifically to examine its efficacy in a fully automated mobile phone–based intervention with no in-person contact or counseling sessions during the trial.	1	CONSORT EHEALTH checklist		1	"A total of 64 adult staff employees of UCB were recruited via email announcements."	1	• Known medical conditions or physical problems that require special attention in an exercise program • Planning an international trip during the next 3 months, which could interfere with daily server uploads of mobile phone data • Pregnant or gave birth during the past 6 months • Severe hearing or speech problem • History of an eating disorder • Current substance abuse • Current participation in…	1	• Staff member of University of California, Berkeley • Intent to become physically active in the next 10 weeks, which was evaluated by asking potential participants if they wanted to increase their physical activity beyond their self-assessed current level • Own an iPhone 5s (or a newer model) • Willing to keep the iPhone in pockets during the day • Willing to install and use the study app (which…	1	L1: target audience exposed to recruitment reported relatively accurate (n~1000) L2: total number of individuals assessed for eligibility and found eligible (n=92)	L1: 1000 L2:92	2	"97 potential participants were screened for eligibility by an online form, and 64 completed the initial in-person session"	66	L1: 64/1000 only possible to provide relatively accurate rate L2:64/92 participation rate based on L2 denominator	L1: 0.64 L2: 69	2	potentially gender (sounds like UCB staff is more diverese regarding gender than participant population) "The first limitation of this study is the relatively small sample size, which only contained UCB adult staff workers with a dominant proportion of females (83% [53/64])." Indicator 1 comparison not made Indicator 2 comparison insufficiently made Indicator 3 comparison not made	999	0	999	device measured PA: daily steps	"Participants in the intervention group (n=34) had a decrease in mean (SD) daily step count of 390 (490) steps between run-in and 10 weeks, compared to a decrease of 1350 (420) steps among control participants (n=30) (P = 0.03). The net difference in daily steps between the groups was 960 steps (95% CI 90, 1830 steps). "	0	999	0	999	0	999	1	4	2020-02-06	post: Overall retention: 60/64 (93.8%) attrition: n=4 (6.2%)	1	n=4 did not show	0	999	1	efficacy study: "The aim of this randomized controlled trial (RCT) was to evaluate the efficacy of an automated mobile phone–based personalized and adaptive goal-setting intervention using machine learning as compared with an active control with steady daily step goals of 10,000."	999	1	ITT "Intention-to-treat analysis was performed for the primary and secondary outcomes, and per-protocol analysis was performed only for the primary outcome."	ITT
22	2	Zhou (2017)																																1	"no harm or unintended effects occurred"
1
[truncated: 100 more columns]
